# Supplementary material for: Cell Metabolomics Reveals the Potential Mechanism of Aloe Emodin and Emodin Inhibiting Breast Cancer Metastasis
Source: Int J Mol Sci. 2022 Nov 8;23(22):13738. doi: 10.3390/ijms232213738 (PMC9694700; doi:10.3390/ijms232213738)
Supplement: Supplementary file 1 [file ijms-23-13738-s001.zip]

Archive with 1 entries (1 files):
- ijms-1988233-supplementary.pdf
